# Supplementary material for: Association of Urinary and Plasma Levels of Trimethylamine N-Oxide (TMAO) with Foods
Source: Nutrients. 2021 Apr 23;13(5):1426. doi: 10.3390/nu13051426 (PMC8145508; doi:10.3390/nu13051426)
Supplement: Supplementary file 1 [file nutrients-13-01426-s001.zip]

Archive with 1 entries (1 files):
- nutrients-1180114-supplementary.pdf
